# Supplementary material for: The unexpected finding of Parapholidoptera castaneoviridis in south-eastern Romania (Insecta, Orthoptera, Tettigoniidae)
Source: Zookeys. 2017 Jan 6;(643):87–96. doi: 10.3897/zookeys.643.10645 (PMC5242269; doi:10.3897/zookeys.643.10645)
Supplement: Supplementary material 1 — Occurrence records of Parapholidoptera castaneoviridis in the Balkan Peninsula [file zookeys-643-087-s001.xlsx]

## Sheet: Sheet1
Species	Country	Area/county	Locality	Latitude	Longitude
Parapholidoptera castaneoviridis	Romania	Tulcea	Ciucurova village	44.9576	28.5245
Parapholidoptera castaneoviridis	Bulgaria	Predbalkan Range	Souhindol	43.1859	25.1578
Parapholidoptera castaneoviridis	Bulgaria	Derventski heights	Kraynovo vill	42.026	26.8676
Parapholidoptera castaneoviridis	Bulgaria	E Danubian plane	Borovo vill. (as Gorna Manastiritsa)	43.6259	25.7857
Parapholidoptera castaneoviridis	Bulgaria	E Rhodope Mts	Cherni Rid vill.	41.5153	25.9689
Parapholidoptera castaneoviridis	Bulgaria	E Rhodope Mts: Arda valley	Dubovets vill.	41.6816	25.9929
Parapholidoptera castaneoviridis	Bulgaria	E Rhodope Mts: Surta ridge	Pelevoun vill.	41.4458	26.0262
Parapholidoptera castaneoviridis	Bulgaria	E Rhodope Mts: Surta ridge	Pelevoun vill.	41.4362	26.0345
Parapholidoptera castaneoviridis	Bulgaria	E Rodope Mts	Stouden Kladenets reserve	41.6214	25.5371
Parapholidoptera castaneoviridis	Bulgaria	E Rodope Mts	Chernichino vill	41.588	25.8972
Parapholidoptera castaneoviridis	Bulgaria	E Rodope Mts	Madzharovo	41.6525	25.841
Parapholidoptera castaneoviridis	Bulgaria	E Rodope Mts	Sheynovets peak	41.716	26.0287
Parapholidoptera castaneoviridis	Bulgaria	E Rodope Mts	Kamilski dol vill	41.6075	26.0571
Parapholidoptera castaneoviridis	Bulgaria	E Rodope Mts	Gornoselci	41.5529	25.9769
Parapholidoptera castaneoviridis	Bulgaria	E Stara Planina Mts: Razboyna ridge	Zheravna vill. - Vetrila ridge above the village	42.8426	26.4676
Parapholidoptera castaneoviridis	Bulgaria	E Stara Planina Mts: Slivenska Planina	Bulgarka peak	42.749	26.324
Parapholidoptera castaneoviridis	Bulgaria	E Stara Planina Mts: Slivenska Planina	Karandila place	42.7289	26.3734
Parapholidoptera castaneoviridis	Bulgaria	E Stara Planina Mts: Slivenska Planina	Karandila peak	42.7437	26.3641
Parapholidoptera castaneoviridis	Bulgaria	E Stara Planina Mts: Slivenska Planina	Sliven	42.713	26.3776
Parapholidoptera castaneoviridis	Bulgaria	E Stara Planina Mts: Slivenska Planina	Karandila place - a valley under it	42.7244	26.3875
Parapholidoptera castaneoviridis	Bulgaria	Sakar Mt.	Karstic hill near Sladun vill.	41.8501	26.4885
Parapholidoptera castaneoviridis	Bulgaria	Sakar Mts	Matochina vill	41.85	26.5482
Parapholidoptera castaneoviridis	Bulgaria	Strandzha Mts	Popovi skali valley	42.164	27.7405
Parapholidoptera castaneoviridis	Bulgaria	Strandzha Mts	Fakiyska river near Fakiya vill	42.1754	27.1195
Parapholidoptera castaneoviridis	Bulgaria	Strandzha Mts	Gradishteto peak	41.9727	27.4652
Parapholidoptera castaneoviridis	Bulgaria	Strandzha Mts	Malko Turnovo	41.9512	27.5241
Parapholidoptera castaneoviridis	Bulgaria	Strandzha Mts	Malko Turnovo	41.9663	27.5415
Parapholidoptera castaneoviridis	Bulgaria	Strandzha Mts	Malko Turnovo - Kostina Luka place	41.9512	27.5241
Parapholidoptera castaneoviridis	Bulgaria	Upper Thrace lowland	Dranka Orman place near Svilengrad	41.752	26.246
Parapholidoptera castaneoviridis	Bulgaria	Upper Thrace lowland	Harmanli	41.9023	25.8992
Parapholidoptera castaneoviridis	Bulgaria	Upper Thrace lowland	Chirpan	42.22	25.35
Parapholidoptera castaneoviridis	Bulgaria	Strandzha Mts	Mladezhko vill.	42.154	27.368
Parapholidoptera castaneoviridis	Greece	E Rhodope Mts	8 km NE of Nea Santa	41.1525	25.8406
Parapholidoptera castaneoviridis	Greece	E Rhodope Mts	8 km NNW of Esimi	41.069	25.958
Parapholidoptera castaneoviridis	Greece	E Rhodope Mts	5 km NNW of Esimi	41.057	25.928
Parapholidoptera castaneoviridis	Greece	E Rhodope Mts	1 km NW of Kapsalo Summit	41.097	26.127
Parapholidoptera castaneoviridis	Greece	Makedhonia	Apolonia	40.648	23.497
Parapholidoptera castaneoviridis	Greece	Samothrace	near Kengari Peak	40.47	25.587
Parapholidoptera castaneoviridis	E Turkey	Tekirdag	20 km E Tekirdag	41.015	27.725
Parapholidoptera castaneoviridis	E Turkey	Edirne	Kircasalih	41.386	26.797
